# Supplementary material for: Characterization of a new Pseudomonas aeruginosa Queuovirinae bacteriophage
Source: Microbiol Spectr. 2024 Feb 12;12(3):e03719-23. doi: 10.1128/spectrum.03719-23 (PMC10913419; doi:10.1128/spectrum.03719-23)
Supplement: Table S1 — PIP genes with putative functions. [file spectrum.03719-23-s0002.csv]

Table S1: PIP genes with putative functions.
Protein Number	Description	Scientific Name	Max Score	Total Score	Query Cover	E value	Percent Identity	Accession length	Accession
1	putative nucleotide triphosphate hydrolase [Pseudomonas phage NP1]	Pseudomonas phage NP1	62.4	103	59%	5.00E-13	66%	1.77E+02	YP_009285877.1
3	putative ribonucleotide reductase [Pseudomonas phage PaMx25]	Pseudomonas phage PaMx25	66.2	66.2	92%	6.00E-10	51.04%	631	YP_009603620.1
7	putative UvrD helicase [Pseudomonas phage PaMx25]	Pseudomonas phage PaMx25	97.8	171	91%	2.00E-20	67.12%	482	YP_009603623.1
8	ATP-dependent DNA helicase [Pseudomonas phage NP1]	Pseudomonas phage NP1	88.2	88.2	52%	4.00E-16	48.70%	482	YP_009285882.1
11	putative lytic transglycosylase [Pseudomonas phage vB_PaeS_PAJD-1]	Pseudomonas phage vB_PaeS_PAJD-1	83.6	129	76%	8.00E-21	70.97%	174	QTP92317.1
12	putative terminase large subunit [Pseudomonas phage NP1]	Pseudomonas phage NP1	61.6	149	84%	4.00E-07	46.00%	442	YP_009285816.1
14	portal protein [Pseudomonas phage PaMx25]	Pseudomonas phage PaMx25	108	108	81%	1.00E-24	65.56%	517	YP_009603557.1
15	portal protein [Pseudomonas phage NP1]	Pseudomonas phage NP1	60.5	60.5	56%	4.00E-08	66.00%	518	YP_009285817.1
16	portal protein [Pseudomonas phage PaMx25]	Pseudomonas phage PaMx25	67	67	71%	9.00E-11	67.31%	517	YP_009603557.1
17	putative head morphogenesis protein [Pseudomonas phage JG012]	Pseudomonas phage JG012	95.9	129	86%	8.00E-21	43.04%	399	ARB11072.1
23	structural protein [Pseudomonas phage JG012]	Pseudomonas phage JG012	57.8	164	80%	9.00E-07	41.12%	170	ARB11078.1
24	virion structural protein [Pseudomonas phage NP1]	Pseudomonas phage NP1	87.4	87.4	64%	2.00E-18	49.59%	127	YP_009285825.1
25	putative peptidoglycan binding protein [Pseudomonas phage Quinobequin-P09]	Pseudomonas phage Quinobequin-P09	47.4	85.1	37%	1.00E-07	65.85%	136	QFR59617.1
29	tail tape measure protein [Pseudomonas phage PaMx25]	Pseudomonas phage PaMx25	53.1	53.1	89%	8.00E-06	55.22%	976	YP_009603571.1
31	tail tape measure protein [Pseudomonas phage PaMx25]	Pseudomonas phage PaMx25	125	273	79%	4.00E-34	41.16%	976	YP_009603571.1
32	virion structural protein [Pseudomonas phage vB_PaeS_PAJD-1]	Pseudomonas phage vB_PaeS_PAJD-1	78.6	78.6	81%	1.00E-14	57.14%	503	QTP92337.1
35	structural protein [Pseudomonas phage JG054]	Pseudomonas phage JG054	82.8	82.8	55%	3.00E-17	74.51%	189	ARB11166.1
36	FAD/FMN-containing dehydrogenase [Pseudomonas phage vB_PaeS_PAJD-1]	Pseudomonas phage vB_PaeS_PAJD-1	88.6	141	68%	2.00E-24	53.68%	269	QTP92340.1
39	structural protein [Pseudomonas phage JG012]	Pseudomonas phage JG012	74.3	108	73%	2.00E-14	59.15%	725	ARB11093.1
41	structural protein [Pseudomonas phage JG012]	Pseudomonas phage JG012	57.8	57.8	92%	5.00E-08	74.36%	725	ARB11093.1
42	structural protein [Pseudomonas phage JG012]	Pseudomonas phage JG012	100	100	81%	1.00E-21	54.13%	725	ARB11093.1
45	DNA polymerase B region protein [Pseudomonas phage vB_PaeS_PAJD-1]	Pseudomonas phage vB_PaeS_PAJD-1	53.5	53.5	95%	6.00E-06	45.71%	726	QTP92348.1
46	putative DNA polymerase B [Pseudomonas phage JG012]	Pseudomonas phage JG012	48.9	80.5	71%	3.00E-06	82.14%	726	ARB11098.1
47	putative DNA polymerase [Pseudomonas phage PaMx25]	Pseudomonas phage PaMx25	67.8	112	95%	3.00E-11	62.07%	725	YP_009603583.1
48	DNA polymerase B region protein [Pseudomonas phage vB_PaeS_PAJD-1]	Pseudomonas phage vB_PaeS_PAJD-1	60.1	60.1	44%	3.00E-06	37.38%	726	QTP92348.1
49	putative replicative clamp [Pseudomonas phage vB_PaeS_PAJD-1]	Pseudomonas phage vB_PaeS_PAJD-1	47	79.7	96%	5.00E-06	67.65%	317	QTP92349.1
50	putative GTP cyclohydrolase [Pseudomonas phage PaMx25]	Pseudomonas phage PaMx25	66.2	66.2	79%	2.00E-10	44.79%	191	YP_009603587.1
51	glutamine amidotransferases class-II [Pseudomonas phage vB_PaeS_PAJD-1]	Pseudomonas phage vB_PaeS_PAJD-1	100	100	96%	7.00E-21	38.39%	466	QTP92353.1
52	putative queuosine biosynthesis protein QueE [Pseudomonas phage JG012]	Pseudomonas phage JG012	75.9	75.9	40%	1.00E-12	50.57%	235	ARB11105.1
56	putative exonuclease RecB [Pseudomonas phage JG054]	Pseudomonas phage JG054	70.1	126	87%	4.00E-10	40.17%	310	ARB11187.1
57	putative RecA ATPase [Pseudomonas phage JG054]	Pseudomonas phage JG054	106	106	43%	2.00E-24	59.30%	241	ARB11189.1
58	ATPase [Pseudomonas phage NP1]	Pseudomonas phage NP1	55.5	83.9	50%	3.00E-07	52.81%	241	YP_009285859.1
60	thymidylate synthase [Pseudomonas phage vB_PaeS_PAJD-1]	Pseudomonas phage vB_PaeS_PAJD-1	70.5	70.5	87%	3.00E-11	38.28%	246	QTP92295.1
61	deoxyuridine 5'-triphosphate nucleotide hydrolase [Pseudomonas phage NP1]	Pseudomonas phage NP1	100	100	43%	1.00E-21	48.03%	160	YP_009285866.1
62	putative primase/helicase [Pseudomonas phage NP1]	Pseudomonas phage NP1	56.2	105	98%	2.00E-06	39.60%	816	YP_009285867.1
63	putative primase/helicase [Pseudomonas phage JG054]	Pseudomonas phage JG054	83.6	154	92%	2.00E-14	35.81%	816	ARB11197.1
64	putative primase/helicase [Pseudomonas phage JG054]	Pseudomonas phage JG054	58.9	58.9	31%	1.00E-07	89.66%	816	ARB11197.1
