# Supplementary material for: Characterization of a new Pseudomonas aeruginosa Queuovirinae bacteriophage
Source: Microbiol Spectr. 2024 Feb 12;12(3):e03719-23. doi: 10.1128/spectrum.03719-23 (PMC10913419; doi:10.1128/spectrum.03719-23)
Supplement: Table S2 — SNPs identified in PA14-PIPR using medaka. [file spectrum.03719-23-s0003.csv]

Table S2: SNPs idenitified in PA14-PIPR using medaka.
CHROMOSOME	POSITION	ID	REF	ALT	QUAL	FILTER	INFO	FORMAT	SAMPLE
contig_1_segment0	44254	.	AG	A	8.081	PASS	DP=251;DPS=124,127	GT:GQ	1:08
contig_1_segment0	52988	.	CT	C	14.154	PASS	DP=249;DPS=120,129	GT:GQ	1:14
contig_1_segment0	135197	.	GC	G	14.372	PASS	DP=254;DPS=130,124	GT:GQ	1:14
contig_1_segment0	291827	.	TC	T	5.464	PASS	DP=239;DPS=124,115	GT:GQ	1:05
contig_1_segment0	324178	.	G	GA	3.471	PASS	DP=238;DPS=130,108	GT:GQ	1:03
contig_1_segment0	554973	.	GA	G	21.456	PASS	DP=268;DPS=140,128	GT:GQ	1:21
contig_1_segment0	565949	.	AG	A	12.862	PASS	DP=294;DPS=156,138	GT:GQ	1:13
contig_1_segment0	684749	.	AC	A	5.152	PASS	DP=302;DPS=150,152	GT:GQ	1:05
contig_1_segment0	944391	.	CT	C	12.001	PASS	DP=286;DPS=122,164	GT:GQ	1:12
contig_1_segment0	1037924	.	CA	C	2.033	PASS	DP=245;DPS=120,125	GT:GQ	1:02
contig_1_segment0	1087297	.	CG	C	3.841	PASS	DP=278;DPS=132,146	GT:GQ	1:04
contig_1_segment0	1103396	.	CT	C	6.319	PASS	DP=289;DPS=156,133	GT:GQ	1:06
contig_1_segment0	1171701	.	AG	A	6.139	PASS	DP=266;DPS=147,119	GT:GQ	1:06
contig_1_segment0	1219216	.	G	A	2.888	PASS	DP=248;DPS=110,138	GT:GQ	1:03
contig_1_segment0	1282280	.	T	TC	8.501	PASS	DP=277;DPS=129,148	GT:GQ	1:09
contig_1_segment0	1347877	.	GC	G	0.92	PASS	DP=285;DPS=146,139	GT:GQ	1:01
contig_1_segment0	1631641	.	CT	C	10.699	PASS	DP=211;DPS=99,112	GT:GQ	1:11
contig_1_segment0	1676624	.	CT	C	1.761	PASS	DP=277;DPS=127,150	GT:GQ	1:02
contig_1_segment0	1709037	.	TC	T	4.919	PASS	DP=244;DPS=116,128	GT:GQ	1:05
contig_1_segment0	1715296	.	TG	T	6.185	PASS	DP=259;DPS=124,135	GT:GQ	1:06
contig_1_segment0	1720492	.	GT	G	6.726	PASS	DP=248;DPS=120,128	GT:GQ	1:07
contig_1_segment0	1793419	.	AG	A	1.072	PASS	DP=259;DPS=118,141	GT:GQ	1:01
contig_1_segment0	1857815	.	TG	T	18.822	PASS	DP=240;DPS=112,128	GT:GQ	1:19
contig_1_segment0	1877421	.	AG	A	1.429	PASS	DP=286;DPS=149,137	GT:GQ	1:01
contig_1_segment0	1883569	.	G	GA	9.065	PASS	DP=274;DPS=136,138	GT:GQ	1:09
contig_1_segment0	2005838	.	AG	A	3.048	PASS	DP=282;DPS=130,152	GT:GQ	1:03
contig_1_segment0	2042283	.	G	A	41.477	PASS	DP=240;DPS=113,127	GT:GQ	1:41
contig_1_segment0	2142269	.	G	GA	11.435	PASS	DP=207;DPS=94,113	GT:GQ	1:11
contig_1_segment0	2317527	.	CG	C	5.215	PASS	DP=209;DPS=98,111	GT:GQ	1:05
contig_1_segment0	2489329	.	TG	T	3.143	PASS	DP=242;DPS=129,113	GT:GQ	1:03
contig_1_segment0	2503396	.	GA	G	3.945	PASS	DP=248;DPS=134,114	GT:GQ	1:04
contig_1_segment0	2681866	.	C	CT	1.579	PASS	DP=226;DPS=113,113	GT:GQ	1:02
contig_1_segment0	2701266	.	TC	T	6.54	PASS	DP=226;DPS=118,108	GT:GQ	1:07
contig_1_segment0	2718671	.	CT	C	19.326	PASS	DP=189;DPS=90,99	GT:GQ	1:19
contig_1_segment0	2718680	.	CG	C	0.349	PASS	DP=189;DPS=90,99	GT:GQ	1:00
contig_1_segment0	2744086	.	CG	C	18.876	PASS	DP=216;DPS=119,97	GT:GQ	1:19
contig_1_segment0	2746248	.	T	TA	0.426	PASS	DP=223;DPS=124,99	GT:GQ	1:00
contig_1_segment0	2776718	.	AG	A	10.915	PASS	DP=205;DPS=102,103	GT:GQ	1:11
contig_1_segment0	2913722	.	A	AC	4.275	PASS	DP=206;DPS=100,106	GT:GQ	1:04
contig_1_segment0	2924320	.	TC	T	10.644	PASS	DP=222;DPS=108,114	GT:GQ	1:11
contig_1_segment0	3074932	.	CT	C	21.521	PASS	DP=186;DPS=102,84	GT:GQ	1:22
contig_1_segment0	3204189	.	C	CT	1.575	PASS	DP=181;DPS=81,100	GT:GQ	1:02
contig_1_segment0	3328444	.	G	A	8.715	PASS	DP=181;DPS=102,79	GT:GQ	1:09
contig_1_segment0	3395497	.	T	TC	16.271	PASS	DP=178;DPS=95,83	GT:GQ	1:16
contig_1_segment0	3402093	.	G	GA	3.87	PASS	DP=180;DPS=87,93	GT:GQ	1:04
contig_1_segment0	3476124	.	GC	G	10.4	PASS	DP=186;DPS=96,90	GT:GQ	1:10
contig_1_segment0	3482171	.	CT	C	18.475	PASS	DP=187;DPS=97,90	GT:GQ	1:18
contig_1_segment0	3488922	.	TA	T	7.368	PASS	DP=211;DPS=118,93	GT:GQ	1:07
contig_1_segment0	3511091	.	CG	C	3.633	PASS	DP=192;DPS=93,99	GT:GQ	1:04
contig_1_segment0	3630955	.	CA	C	1.111	PASS	DP=185;DPS=96,89	GT:GQ	1:01
contig_1_segment0	3675264	.	CT	C	7.453	PASS	DP=180;DPS=88,92	GT:GQ	1:07
contig_1_segment0	3769228	.	G	A	8.701	PASS	DP=155;DPS=79,76	GT:GQ	1:09
contig_1_segment0	3786415	.	GT	G	0.442	PASS	DP=180;DPS=91,89	GT:GQ	1:00
contig_1_segment0	3814029	.	CT	C	12.402	PASS	DP=181;DPS=86,95	GT:GQ	1:12
contig_1_segment0	3815353	.	G	A	6.059	PASS	DP=188;DPS=90,98	GT:GQ	1:06
contig_1_segment0	3894359	.	AG	A	2.904	PASS	DP=156;DPS=76,80	GT:GQ	1:03
contig_1_segment0	3964334	.	T	TC	13.299	PASS	DP=185;DPS=82,103	GT:GQ	1:13
contig_1_segment0	3971405	.	A	G	14.176	PASS	DP=193;DPS=92,101	GT:GQ	1:14
contig_1_segment0	4029310	.	GA	G	6.946	PASS	DP=163;DPS=93,70	GT:GQ	1:07
contig_1_segment0	4102928	.	AC	A	7.02	PASS	DP=168;DPS=89,79	GT:GQ	1:07
contig_1_segment0	4226072	.	T	C	0.633	PASS	DP=161;DPS=78,83	GT:GQ	1:01
contig_1_segment0	4231080	.	GC	G	24.635	PASS	DP=164;DPS=80,84	GT:GQ	1:25
contig_1_segment0	4290431	.	GC	G	3.913	PASS	DP=172;DPS=84,88	GT:GQ	1:04
contig_1_segment0	4425751	.	GC	G	8.29	PASS	DP=196;DPS=100,96	GT:GQ	1:08
contig_1_segment0	4489507	.	T	C	25.593	PASS	DP=210;DPS=108,102	GT:GQ	1:26
contig_1_segment0	4561757	.	G	GC	7.566	PASS	DP=208;DPS=112,96	GT:GQ	1:08
contig_1_segment0	4562462	.	C	CT	11.685	PASS	DP=203;DPS=108,95	GT:GQ	1:12
contig_1_segment0	4643206	.	GC	G	14.202	PASS	DP=201;DPS=108,93	GT:GQ	1:14
contig_1_segment0	4658911	.	CG	C	2.779	PASS	DP=204;DPS=94,110	GT:GQ	1:03
contig_1_segment0	4660096	.	CA	C	1.882	PASS	DP=207;DPS=98,109	GT:GQ	1:02
contig_1_segment0	4674176	.	CT	C	5.539	PASS	DP=208;DPS=101,107	GT:GQ	1:06
contig_1_segment0	4718801	.	AG	A	9.006	PASS	DP=187;DPS=94,93	GT:GQ	1:09
contig_1_segment0	4744035	.	TC	T	2.75	PASS	DP=191;DPS=111,80	GT:GQ	1:03
contig_1_segment0	4817953	.	T	C	6.05	PASS	DP=226;DPS=114,112	GT:GQ	1:06
contig_1_segment0	4823516	.	GA	G	3.704	PASS	DP=208;DPS=111,97	GT:GQ	1:04
contig_1_segment0	4833607	.	AT	A	20.424	PASS	DP=200;DPS=99,101	GT:GQ	1:20
contig_1_segment0	4983472	.	TC	T	1.14	PASS	DP=181;DPS=111,70	GT:GQ	1:01
contig_1_segment0	5009646	.	CG	C	14.228	PASS	DP=160;DPS=88,72	GT:GQ	1:14
contig_1_segment0	5029260	.	GT	G	13.698	PASS	DP=199;DPS=104,95	GT:GQ	1:14
contig_1_segment0	5051180	.	GA	G	15.303	PASS	DP=203;DPS=94,109	GT:GQ	1:15
contig_1_segment0	5122092	.	GA	G	16.292	PASS	DP=203;DPS=106,97	GT:GQ	1:16
contig_1_segment0	5239444	.	AC	A	7.909	PASS	DP=264;DPS=125,139	GT:GQ	1:08
contig_1_segment0	5465437	.	C	CTA	17.508	PASS	DP=219;DPS=112,107	GT:GQ	1:18
contig_1_segment0	5627873	.	GA	G	7.919	PASS	DP=190;DPS=89,101	GT:GQ	1:08
contig_1_segment0	5633359	.	GA	G	5.319	PASS	DP=213;DPS=99,114	GT:GQ	1:05
contig_1_segment0	5644241	.	AG	A	7.964	PASS	DP=204;DPS=107,97	GT:GQ	1:08
contig_1_segment0	5665510	.	CT	C	7.778	PASS	DP=217;DPS=106,111	GT:GQ	1:08
contig_1_segment0	6144409	.	GT	G	6.559	PASS	DP=245;DPS=121,124	GT:GQ	1:07
contig_1_segment0	6166363	.	A	AG	14.228	PASS	DP=280;DPS=141,139	GT:GQ	1:14
contig_1_segment0	6193460	.	TC	T	4.887	PASS	DP=249;DPS=136,113	GT:GQ	1:05
contig_1_segment0	6233941	.	GT	G	12.836	PASS	DP=238;DPS=119,119	GT:GQ	1:13
contig_1_segment0	6271265	.	GC	G	1.222	PASS	DP=244;DPS=135,109	GT:GQ	1:01
contig_1_segment0	6404687	.	GC	G	11.941	PASS	DP=263;DPS=131,132	GT:GQ	1:12
contig_1_segment0	6431933	.	CT	C	22.832	PASS	DP=258;DPS=124,134	GT:GQ	1:23
contig_1_segment0	6438302	.	CG	C	12.554	PASS	DP=251;DPS=117,134	GT:GQ	1:13
